# Supplementary material for: Peripheral Blood Mononuclear Cell Populations Correlate with Outcome in Patients with Metastatic Breast Cancer
Source: Cells. 2022 May 13;11(10):1639. doi: 10.3390/cells11101639 (PMC9139201; doi:10.3390/cells11101639)
Supplement: Supplementary file 1 [file cells-11-01639-s001.zip]

Archive with 7 entries (4 files):
- Larsson-et-al_cells-1671937_Supplemental-info_FINAL/
- Larsson-et-al_cells-1671937_Supplemental-info_FINAL/Larsson-et-al_Supplemental-Info.pdf
- Larsson-et-al_cells-1671937_Supplemental-info_FINAL/Larsson_et_al_ Supplemental File S1.xlsx
- __MACOSX/
- __MACOSX/Larsson-et-al_cells-1671937_Supplemental-info_FINAL/
- __MACOSX/Larsson-et-al_cells-1671937_Supplemental-info_FINAL/._Larsson-et-al_Supplemental-Info.pdf
- __MACOSX/Larsson-et-al_cells-1671937_Supplemental-info_FINAL/._Larsson_et_al_Supplemental File S1.xlsx
