# Supplementary material for: Peripheral Blood Mononuclear Cell Populations Correlate with Outcome in Patients with Metastatic Breast Cancer
Source: Cells. 2022 May 13;11(10):1639. doi: 10.3390/cells11101639 (PMC9139201; doi:10.3390/cells11101639)
Supplement: Supplementary file 1 [file cells-11-01639-s001.zip › Larsson-et-al_cells-1671937_Supplemental-info_FINAL/Larsson_et_al_ Supplemental File S1.xlsx]

## Sheet: File 1
Supplementary File 1. Correlation of circulating peripheral blood mononuclear cells (PBMCs) with clinicopathological variables.
Clinicopathological variables, stratified according to the median level of indicated immune cell population (see Supplemental Table 3). Number of patients (n) and percentage (%) distribution of patients within each variable.
a. Statistics by Pearson's Chi-squared test. Significance level defined as P<0.05 (bold)									Abbreviations:
b. Statistics by Fisher's exact test, used when expected counts are <5 in one or more cells. Significance level defined as P<0.05 (bold)									ECOG; Eastern Cooperative Oncology Group, NHG; Nottingham Histological Grade, PT; primary tumor, HR; hormone receptor, ER; estrogen receptor status,
c. Baseline denotes time point before starting treatment for MBC.									PR; progesterone receptor, HER2; human epidermal growth factor receptor 2, pos; positive, neg; negative, MET; metastasis, DRFI; disease recurrent-free interval, LN; lymph node,
d. ECOG indicates the performance status.									CTC; circulating tumor cells.
e. Visceral metastasis is defined as involvement of lung, liver, peritoneal and/or pleura.
f. De novo MBC denotes MBC at initial breast cancer diagnosis
g. Distant recurrent MBC denotes MBC diagnosis after >0 years after the primary diagnosis.
	All T cells					CTLs (CD8+)					Th (CD4+)					Tregs of Th (CD25+CD127low/- of CD4+)					CTLs of all T cells (CD8+ of CD3+)					Th of all T cells (CD4+ of CD3+)					Ratio CD4+/CD8+					B cells (CD19+)					NK cells (CD56+CD3-)					NKT cells (CD56+CD3+)
Clinicopathological variable	Low CD3+ N=16		High CD3+ N=16		P-value	Low CD8+ N=16		High CD8+ N=16		P-value	Low CD4+ N=16		High CD4+ N=16		P-value	Low Treg of CD4+ N=15		High Treg of CD4 N=16		P-value	Low CD8/CD3 N=16		High CD8/CD3 N=16		P-value	Low CD4/CD3 N=16		High CD4/CD3 N=16		P-value	Low CD4/CD8 ratio N=16		High CD4/CD8 ratio N=16		P-value	Low CD19+ Bc N=13		High CD19+ Bc N=13		P-value	Low CD56+NK N=16		High CD56+ NK N=16		P-value	Low CD56+CD3+NKT N=16		High CD56+CD3+ NKT N=16
Age (years)	n	%	n	%	P-value	n	%	n	%	P-value	n	%	n	%	P-value	n	%	n	%	P-value	n	%	n	%	P-value	n	%	n	%	P-value	n	%	n	%	P-value	n	%	n	%	P-value	n	%	n	%	P-value	n	%	n	%
<65	9	56.3	8	50.0	0.723a	6	37.5	11	68.8	0.077a	10	62.5	7	43.8	0.288a	10	66.7	7	43.8	0.200a	5	31.3	12	75.0	0.013a	11	68.8	6	37.5	0.077a	11	68.8	6	37.5	0.077a	6	46.2	7	53.8	0.695a	9	56.3	8	50.0	0.723a	7	43.8	10	62.5
>/=65	7	43.8	8	50.0		10	62.5	5	31.3		6	37.5	9	56.3		5	33.3	9	56.3		11	68.8	4	25.0		5	31.3	10	62.5		5	31.3	10	62.5		7	53.8	6	46.2		7	43.8	8	50.0		9	56.3	6	37.5
Baseline ECOG, c-d
0	11	68.8	11	68.8	0.493b	10	62.5	12	75.0	0.109b	10	62.5	12	75.0	0.666b	10	66.7	11	68.8	0.493b	10	62.5	12	75.0	0.666b	12	75.0	10	62.5	0.666b	12	75.0	10	62.5	0.666b	9	69.2	7	53.8	0.181b	12	75.0	10	62.5	0.859b	10	62.5	12	75.0
1	2	12.5	4	25.0		2	12.5	4	25.0		3	18.8	3	18.8		2	13.3	4	25.0		3	18.8	3	18.8		3	18.8	3	18.8		3	18.8	3	18.8		1	7.7	5	38.5		2	12.5	4	25.0		3	18.8	3	18.8
2	3	18.8	1	6.3		4	25.0	0	0.0		3	18.8	1	6.3		3	20.0	1	6.3		3	18.8	1	6.3		1	6.3	3	18.8		1	6.3	3	18.8		3	23.1	1	7.7		2	12.5	2	12.5		3	18.8	1	6.3
unknown	0		0			0		0			0		0			0		0			0		0			0		0			0		0			0		0			0		0			0		0
Tumor histological subtype
Ductal	10	66.7	11	68.8	1.000b	11	73.3	10	62.5	0.754b	9	60.0	12	75.0	0.572b	13	86.7	7	46.7	0.049b	9	60.0	12	75.0	0.660b	11	68.8	10	66.7	1.000b	11	68.8	10	66.7	0.493b	10	83.3	6	46.2	0.053b	14	87.5	7	46.7	0.050b	9	60.0	12	75.0
Lobular	3	20	3	18.8		3	20.0	3	18.8		3	20.0	3	18.8		2	13.3	4	26.7		4	26.7	2	12.5		3	18.8	3	20.0		2	12.5	4	26.7		0	0.0	5	38.5		1	6.3	5	33.3		4	26.7	2	12.5
Other	2	13.3	2	12.5		1	6.7	3	18.8		3	20.0	1	6.3		0	0.0	4	26.7		2	13.3	2	12.5		2	12.5	2	13.3		3	18.8	1	6.7		2	16.7	2	15.4		1	6.3	3	20.0		2	13.3	2	12.5
Unknown	1		0			1		0			1		0			0		1			1		0			0		1			0		1			1		0			0		1			1		0
PT NHG
I	0	0	2	15.4	0.362b	0	0.0	2	18.2	0.336b	1	10.0	1	8.3	0.675b	0	0.0	2	16.7	0.021b	1	8.3	1	10.0	1.000b	2	18.2	0	0.0	0.208b	2	20.0	0	0.0	0.308b	2	20.0	0	0.0	0.322b	1	9.1	1	9.1	0.489b	0	0.0	2	15.4
II	7	77.8	6	46.2		8	72.7	5	45.5		7	70.0	6	50.0		3	33.3	9	75.0		7	58.3	6	60.0		7	63.6	6	54.5		6	60.0	7	58.3		7	70.0	6	66.7		8	72.7	5	45.5		7	77.8	6	46.2
III	2	22.2	5	38.5		3	27.3	4	36.4		2	20.0	5	41.7		6	66.7	1	8.3		4	33.3	3	30.0		2	18.2	5	45.5		2	20.0	5	41.7		1	10.0	3	33.3		2	18.2	5	45.5		2	22.2	5	38.5
Unknown	7		3			5		5			6		4			6		4			4		6			5		5			6		4			3		4			5		5			7		3
PT tumor size
T1	6	50	9	56.3	0.860b	6	46.2	9	60.0	0.812b	6	50.0	9	56.3	0.860b	6	46.2	9	64.3	0.507b	9	60.0	6	46.2	0.524b	6	46.2	9	60.0	0.524b	6	46.2	9	60.0	0.524b	5	45.5	7	63.6	0.760b	7	50.0	8	57.1	0.865b	8	53.3	7	53.8
T2	3	25	5	31.3		4	30.8	4	26.7		3	25.0	5	31.3		4	30.8	3	21.4		4	26.7	4	30.8		4	30.8	4	26.7		4	30.8	4	26.7		3	27.3	3	27.3		5	35.7	3	21.4		4	26.7	4	30.8
T3	2	16.7	1	6.3		2	15.4	1	6.7		2	16.7	1	6.3		1	7.7	2	14.3		2	13.3	1	7.7		1	7.7	2	13.3		1	7.7	2	13.3		2	18.2	0	0.0		1	7.1	2	14.3		2	13.3	1	7.7
T4	1	8.3	1	6.3		1	7.7	1	6.7		1	8.3	1	6.3		2	15.4	0	0.0		0	0.0	2	15.4		2	15.4	0	0.0		2	15.4	0	0.0		1	9.1	1	9.1		1	7.1	1	7.1		1	6.7	1	7.7
Unknown	4		0			3		1			4		0			2		2			1		3			3		1			3		1			2		2			2		2			1		3
PT node status
Negative	4	30.8	8	50.0	0.296a	4	28.6	8	53.3	0.176a	5	38.5	7	43.8	0.774a	5	38.5	7	46.7	0.662a	7	43.8	5	38.5	0.774a	5	35.7	7	46.7	0.550a	5	38.5	7	43.8	0.774a	5	45.5	4	33.3	0.680b	5	35.7	7	46.7	0.550a	5	33.3	7	50.0
Positive	9	69.2	8	50.0		10	71.4	7	46.7		8	61.5	9	56.3		8	61.5	8	53.3		9	56.3	8	61.5		9	64.3	8	53.3		8	61.5	9	56.3		6	54.5	8	66.7		9	64.3	8	53.3		10	66.7	7	50.0
Unknown	3		0			2		1			3		0			2		1			0		3			2		1			3		0			2		1			2		1			1		2
PT HR status
ER-neg	6	42.9	2	14.3	0.209b	7	50	1	7.1	0.033b	6	40.0	2	15.4	0.221b	3	23.1	4	28.6	1.000b	5	38.5	3	20.0	0.410b	2	13.3	6	46.2	0.096b	3	20.0	5	38.5	0.410b	5	38.5	2	20.0	0.405b	2	13.3	6	46.2	0.096b	5	38.5	3	20.0
ER-pos	8	57.1	12	85.7		7	50	13	92.9		9	60.0	11	84.6		10	76.9	10	71.4		8	61.5	12	80.0		13	86.7	7	53.8		12	80.0	8	61.5		8	61.5	8	80.0		13	86.7	7	53.8		8	61.5	12	80.0
ER unknown	2		2			2		2			1		3			2		2			3		1			1		3			1		3			0		3			1		3			3		1
PR-neg	6	46.2	6	42.9	0.863a	10	76.9	2	14.3	0.001a	6	42.9	6	46.2	0.863a	6	46.2	5	38.5	0.691a	9	75.0	3	20.0	0.004a	1	7.1	11	84.6	0.000052a	3	20.0	9	75.0	0.004a	6	46.2	4	44.4	1.000b	4	26.7	8	66.7	0.038a	8	61.5	4	28.6
PR-pos	7	53.8	8	57.1		3	23.1	12	85.7		8	57.1	7	53.8		7	53.8	8	61.5		3	25.0	12	80.0		13	92.9	2	15.4		12	80.0	3	25.0		7	53.8	5	55.6		11	73.3	4	33.3		5	38.5	10	71.4
PR unknown	3		2			3		2			2		3			2		3			4		1			2		3			1		4			0		4			1		4			3		2
PT HER2 status
HER2-neg	7	70	9	81.8	0.635b	8	80.0	8	72.7	1.000b	8	72.7	8	80.0	1.000b	8	66.7	8	88.9	0.338b	9	100.0	7	58.3	0.045b	7	63.6	9	90.0	0.311b	7	58.3	9	100.0	0.045b	6	75.0	6	75.0	1.000b	6	60.0	10	90.9	0.149b	7	77.8	9	75.0
HER2-pos	3	30	2	18.2		2	20.0	3	27.3		3	27.3	2	20.0		4	33.3	1	11.1		0	0.0	5	41.7		4	36.4	1	10.0		5	41.7	0	0.0		2	25.0	2	25.0		4	40.0	1	9.1		2	22.2	3	25.0
HER2 unknown	6		5			6		5			5		6			3		7			7		4			5		6			4		7			5		5			6		5			7		4
MET HR status
ER-neg	1	7.7	0	0	0.464b	1	8.3	0	0.0	0.429b	1	7.7	0	0.0	0.464b	0	0.0	1	7.1	1.000b	1	7.1	0	0.0	1.000b	0	0.0	1	7.7	0.464b	0	0.0	1	7.1	1.000b	1	9.1	0	0.0	0.478b	0	0.0	1	7.7	0.464b	0	0.0	1	6.7
ER-pos	12	92.3	15	100		11	91.7	16	100.0		12	92.3	15	100.0		13	100.0	13	92.9		13	92.9	14	100.0		15	100.0	12	92.3		14	100.0	13	92.9		10	90.9	12	100.0		15	100.0	12	92.3		13	100.0	14	93.3
ER unknown	3		1			4		0			3		1			2		2			2		2			1		3			2		2			2		1			1		3			3		1
PR-neg	7	58.3	9	60.0	1.000b	7	63.6	9	56.3	1.000b	6	50.0	10	66.7	0.452b	9	75.0	7	50.0	0.248b	9	69.2	7	50.0	0.310a	6	40.0	10	83.3	0.047b	6	42.9	10	76.9	0.072a	4	40.0	8	66.7	0.391b	8	53.3	8	66.7	0.696b	8	66.7	8	53.3
PR-pos	5	41.7	6	40		4	36.4	7	43.8		6	50.0	5	33.3		3	25.0	7	50.0		4	30.8	7	50.0		9	60.0	2	16.7		8	57.1	3	23.1		6	60.0	4	33.3		7	46.7	4	33.3		4	33.3	7	46.7
PR unknown	4		1			5		0			4		1			3		2			3		2			1		4			2		3			3		1			1		4			4		1
MET HER2 status
HER2-neg	9	81.8	14	93.3	0.556b	9	90.0	14	87.5	1.000b	9	81.8	14	93.3	0.556b	10	83.3	12	92.3	0.593b	12	100.0	11	78.6	0.225b	13	86.7	10	90.9	1.000b	11	78.6	12	100.0	0.225b	7	77.8	11	91.7	0.553b	12	80.0	11	100.0	0.238b	11	91.7	12	85.7
HER2-pos	2	18.2	1	6.7		1	10.0	2	12.5		2	18.2	1	6.7		2	16.7	1	7.7		0	0.0	3	21.4		2	13.3	1	9.1		3	21.4	0	0.0		2	22.2	1	8.3		3	20.0	0	0.0		1	8.3	2	14.3
HER2 unknown	5		1			6		0			5		1			3		3			4		2			1		5			2		4			4		1			1		5			4		2
Metastatic sites, number
<3	9	56.3	10	62.5	0.719a	7	43.8	12	75.0	0.072a	9	56.3	10	62.5	0.719a	10	66.7	8	50.0	0.347a	9	56.3	10	62.5	0.719a	11	68.8	8	50.0	0.280a	11	68.8	8	50.0	0.280a	10	76.9	5	38.5	0.047a	11	68.8	8	50.0	0.280a	10	62.5	9	56.3
>/= 3	7	43.8	6	37.5		9	56.3	4	25.0		7	43.8	6	37.5		5	33.3	8	50.0		7	43.8	6	37.5		5	31.3	8	50.0		5	31.3	8	50.0		3	23.1	8	61.5		5	31.3	8	50.0		6	37.5	7	43.8
Metastatic sites, localization
LN no	9	56.3	11	68.8	0.465a	11	68.8	9	56.3	0.465a	9	56.3	11	68.8	0.465a	9	60.0	10	62.5	0.886a	11	68.8	9	56.3	0.465a	9	56.3	11	68.8	0.465a	9	56.3	11	68.8	0.465a	8	61.5	8	61.5	1.000a	10	62.5	10	62.5	1.000a	10	62.5	10	62.5
LN yes	7	43.8	5	31.3		5	31.3	7	43.8		7	43.8	5	31.3		6	40.0	6	37.5		5	31.3	7	43.8		7	43.8	5	31.3		7	43.8	5	31.3		5	38.5	5	38.5		6	37.5	6	37.5		6	37.5	6	37.5
Lung no	12	75.0	8	50.0	0.144a	10	62.5	10	62.5	1.000a	12	75.0	8	50.0	0.144a	10	66.7	9	56.3	0.552a	10	62.5	10	62.5	1.000a	12	75.0	8	50.0	0.144a	11	68.8	9	56.3	0.465a	10	76.9	6	46.2	0.107a	11	68.8	9	56.3	0.465a	10	62.5	10	62.5
Lung yes	4	25.0	8	50.0		6	37.5	6	37.5		4	25.0	8	50.0		5	33.3	7	43.8		6	37.5	6	37.5		4	25.0	8	50.0		5	31.3	7	43.8		3	23.1	7	53.8		5	31.3	7	43.8		6	37.5	6	37.5
Liver no	9	56.3	14	87.5	0.113b	10	62.5	13	81.3	0.433b	9	56.3	14	87.5	0.113b	11	73.3	11	68.8	1.000b	13	81.3	10	62.5	0.433b	12	75.0	11	68.8	1.000b	10	62.5	13	81.3	0.433b	9	69.2	9	69.2	1.000b	12	75.0	11	68.8	1.000b	12	75.0	11	68.8
Liver yes	7	43.8	2	12.5		6	37.5	3	18.8		7	43.8	2	12.5		4	26.7	5	31.3		3	18.8	6	37.5		4	25.0	5	31.3		6	37.5	3	18.8		4	30.8	4	30.8		4	25.0	5	31.3		4	25.0	5	31.3
Bone no	4	25.0	3	18.8	1.000b	3	18.8	4	25.0	1.000b	4	25.0	3	18.8	1.000b	4	26.7	3	18.8	0.685b	4	25.0	3	18.8	1.000b	3	18.8	4	25.0	1.000b	2	12.5	5	31.3	0.394b	5	38.5	1	7.7	0.160b	3	18.8	4	25.0	1.000b	2	12.5	5	31.3
Bone yes	12	75.0	13	81.3		13	81.3	12	75.0		12	75.0	13	81.3		11	73.3	13	81.3		12	75.0	13	81.3		13	81.3	12	75.0		14	87.5	11	68.8		8	61.5	12	92.3		13	81.3	12	75.0		14	87.5	11	68.8
Non-visceral, e	5	31.3	8	50.0	0.280a	4	25.0	9	56.3	0.072a	6	37.5	7	43.8	0.719a	6	40.0	6	37.5	0.886a	7	43.8	6	37.5	0.719a	8	50.0	5	31.3	0.280a	7	43.8	6	37.5	0.719a	6	46.2	4	30.8	0.420a	7	43.8	6	37.5	0.719a	7	43.8	6	37.5
Visceral, e	11	68.8	8	50.0		12	75.0	7	43.8		10	62.5	9	56.3		9	60.0	10	62.5		9	56.3	10	62.5		8	50.0	11	68.8		9	56.3	10	62.5		7	53.8	9	69.2		9	56.3	10	62.5		9	56.3	10	62.5
Not bone-only	13	81.3	10	62.5	0.433b	13	81.3	10	62.5	0.433b	12	75.0	11	68.8	1.000b	11	73.3	12	75.0	1.000b	11	68.8	12	75.0	1.000b	11	68.8	12	75.0	1.000b	11	68.8	12	75.0	1.000b	9	69.2	9	69.2	1.000b	12	75.0	11	68.8	1.000b	12	75.0	11	68.8
Bone only	3	18.8	6	37.5		3	18.8	6	37.5		4	25.0	5	31.3		4	26.7	4	25.0		5	31.3	4	25.0		5	31.3	4	25.0		5	31.3	4	25.0		4	30.8	4	30.8		4	25.0	5	31.3		4	25.0	5	31.3
Type of MBC
De novo, f	4	25.0	1	6.3	0.333b	2	12.5	3	18.8	1.000b	4	25.0	1	6.3	0.333b	4	26.7	1	6.3	0.172b	0	0.0	5	31.3	0.043b	4	25.0	1	6.3	0.333b	5	31.3	0	0.0	0.043b	2	15.4	1	7.7	1.000b	4	25.0	1	6.3	0.333b	3	18.8	2	12.5
Distant recurrent, g	12	75.0	15	93.8		14	87.5	13	81.3		12	75.0	15	93.8		11	73.3	15	93.8		16	100.0	11	68.8		12	75.0	15	93.8		11	68.8	16	100.0		11	84.6	12	92.3		12	75.0	15	93.8		13	81.3	14	87.5
CTC at baseline
<5	7	43.8	9	56.3	0.480a	7	43.8	9	56.3	0.480a	8	50.0	8	50.0	1.000a	9	60.0	6	37.5	0.210a	8	50.0	8	50.0	1.000a	8	50.0	8	50.0	1.000a	8	50.0	8	50.0	1.000a	8	61.5	3	23.1	0.047a	9	56.3	7	43.8	0.480a	9	56.3	7	43.8
>/= 5	9	56.3	7	43.8		9	56.3	7	43.8		8	50.0	8	50.0		6	40.0	10	62.5		8	50.0	8	50.0		8	50.0	8	50.0		8	50.0	8	50.0		5	38.5	10	76.9		7	43.8	9	56.3		7	43.8	9	56.3
Unknown	0		0			0		0			0		0			0		0			0		0			0		0			0		0			0		0			0		0			0		0
Dead vs alive at last follow up
Alive	2	12.5	6	37.5	0.22b	1	6.3	7	43.8	0.037b	4	25.0	4	25.0	1.00b	3	20.0	5	31.3	0.685b	4	25.0	4	25.0	1.00b	5	31.3	3	18.8	0.685b	5	31.3	3	18.8	0.685b	4	30.8	3	23.1	1.00b	4	25.0	4	25.0	1.00b	2	12.5	6	37.5
Dead vs alive at last follow up	14	87.5	10	62.5		15	93.8	9	56.3		12	75.0	12	75.0		12	80.0	11	68.8		12	75.0	12	75.0		11	68.8	13	81.3		11	68.8	13	81.3		9	69.2	10	76.9		12	75.0	12	75.0		14	87.5	10	62.5
[truncated: 36 more columns]
